# Supplementary material for: Drivers and effects of DRG coding abuse based on hot cheese model: a qualitative study
Source: Front Public Health. 2026 Jun 12;14:1826650. doi: 10.3389/fpubh.2026.1826650 (PMC13303593; doi:10.3389/fpubh.2026.1826650)
Supplement: Supplementary file 1 [file Supplementary_file_1.xlsx]

## Sheet: Sheet1
Table S1 Basic Information of the Respondents
Respondent Serial Number	Gender	Age Range	Profession	Specialty	Duration of DRG Exposure
R1	M	41-45	clinician	orthopedics	3 years
R2	M	41-45	clinician	orthopedics	3 years
R3	F	36-40	clinician	gastroenterology	3 years
R4	M	26-30	clinician	gastroenterology	3 years
R5	M	31-35	clinician	gastroenterology	5 years
R6	M	35-40	clinician	gastroenterology	3 years
R7	M	31-35	clinician	radiotherapy	3 years
R8	F	31-35	clinician	geriatrics	3 years
R9	M	31-35	clinician	oncology	3 years
R10	M	31-35	clinician	cardiology	3 years
R11	M	31-35	clinician	nephrology	3 years
R12	M	36-40	clinician	neurology	5 years
R13	F	45-50	medical insurance staff	medical insurance	6 years
R14	F	31-35	coder	medical records	6 years
R15	F	36-40	coder	medical records	3 years
R16	F	26-30	coder	medical records	3 years
R17	F	41-45	coder	medical records	3 years
R18	F	31-35	medical insurance staff	medical insurance	3 years
R19	F	26-30	administrative staff	hospital management	3 years
R20	M	31-35	administrative staff	hospital management	3 years
R21	F	36-40	coder	medical records	2 years
R22	F	31-35	coder	medical records	2 years
