# Supplementary material for: Drivers and effects of DRG coding abuse based on hot cheese model: a qualitative study
Source: Front Public Health. 2026 Jun 12;14:1826650. doi: 10.3389/fpubh.2026.1826650 (PMC13303593; doi:10.3389/fpubh.2026.1826650)
Supplement: Supplementary file 2 [file Supplementary_file_2.xlsx]

## Sheet: Sheet1
Interview Outline for Qualitative Study of Drivers and Effects on DRG Coding Abuse
No.	Module	Core Questions	Probing Questions	Target Respondents
1	Impact of DRG on Hospital Operations and Clinical Practices	How have the structure of admitted disease types and the overall financial surplus of your hospital changed since the implementation of the DRG payment system?	Do you believe there is an association between these changes and abnormal DRG grouping? If so, what are the specific manifestations?	All
2		What significant changes have you observed in your clinical practices (e.g., selection of treatment plans, patient admission tendencies, ordering of examinations) after the implementation of DRGs?	Among these changes, which ones might indirectly induce abnormal DRG payment outcomes?	Physicians
3		In your clinical practice, which DRG groups are most prone to financial losses?	Do loss-making cases directly affect your performance-based salary? Do hospital administrators or department heads exert pressure in this regard?	Physicians
4		Is your performance-based salary linked to the profitability of DRG groups? What is the specific calculation mechanism?	Does this incentive structure motivate you to avoid loss-making DRG groups, adjust clinical behaviors, or optimize medical record documentation, thereby affecting the accuracy of DRG grouping?	Physicians
5		The "profit margin" varies across different DRG groups, and a higher Case Mix Index (CMI) does not necessarily guarantee profitability. What do you believe are the core factors influencing the profit margin of a DRG group?	Do hospitals or physicians actively exploit these differences in profit margins, thereby influencing patient admission choices and clinical behaviors?	Physicians
6		What is the level of your hospital (e.g., Grade II, Grade III)? In your opinion, what are the differences in the "profit margin" for the same DRG group among hospitals of different levels?	How do these differences affect the clinical behaviors of physicians in hospitals of different levels?	Physicians / Healthcare Insurance Managers
7		From the perspective of healthcare insurance supervision, what are the overall distribution characteristics of high-multiplier and low-multiplier cases across different hospitals?	Is there a correlation or causal relationship between high/low multiplier cases and abnormal DRG grouping?	Physicians / Healthcare Insurance Managers
8	Medical Record Front Page Documentation and DRG Coding Issues	Is the communication mechanism between physicians and the medical records department smooth regarding errors in the completion and coding of the medical record front page and settlement statements? What is the specific communication process?	What obstacles do you perceive in the current communication between physicians and medical coders? What kind of resolution mechanism do you hope to establish?	Physicians / Medical Coders
9		What is the accuracy rate when you complete the primary/secondary diagnoses and surgical (procedure) information on the medical record front page? What typical errors frequently occur?	What are the underlying causes of these errors? Are they oversights due to busy clinical work, unfamiliarity with documentation standards, or other subjective considerations (e.g., avoiding loss-making DRG groups)? Do situations such as fictitious diagnoses or omission of key clinical information exist?	Medical record Coders
10		What do you consider to be the main difficulties in selecting the principal diagnosis on the electronic medical record front page?	Please illustrate with specific cases from your department (e.g., cases with multi-system diseases or numerous complications).	Medical record Coders
11		After the implementation of DRGs, what changes have occurred in the coding process, audit workload, and audit standards? How would you describe your workload pressure?	In daily work, how frequently do up-coding, down-coding, and ambiguous grouping occur? Which DRG groups or clinical scenarios are they mainly concentrated in?	Medical record Coders
12		What are the objective causes of issues such as up-coding, down-coding, and ambiguous grouping?	What percentage is caused by physician documentation errors? What percentage is caused by misinterpretation of coding rules? What percentage is attributed to other reasons?	Medical record Coders
13		Are there differences between the principles used by the medical records department to audit the principal diagnosis on the medical record front page and those used in the settlement statement system? What are the specific manifestations?	Can these differences in principles lead to different coding results for the same case, thereby causing grouping abnormalities? How do you coordinate these differences?	Medical record Coders
14		When auditing medical records, which parts of the medical record (e.g., admission notes, progress notes, operative records, physician orders, expense details) do you specifically review for verification?	Besides the above parts, what other medical record information is needed to make an accurate judgment?	Medical record Coders
15		What categories can summarize the common problems found when you revise diagnoses or surgical names on the medical record front page?	Are these problems related to inconsistencies where "front page diagnoses/surgical names ≠ actual examinations and treatments"?	Medical record Coders
16		Based on your practical work experience, please classify the difficulty level of front page coding (by the time required for judgment) into 1-5 levels.	Please revise the following classification: 1) Extremely Easy: 1-2 diagnoses; No surgery/procedure 2) Easy: 1-2 diagnoses; With surgery/procedure 3) Moderate: 3-5 diagnoses; No surgery/procedure; Preliminary grouping 4) Difficult: 3-5 diagnoses; Multiple surgeries/procedures; Inter-departmental transfer 5) Extremely Difficult: More than 5 diagnoses; Discrepancy between the most severe diagnosis a…	Medical record Coders
17	Issues Related to AI Healthcare Insurance Supervision	What problems exist in the current healthcare insurance supervision system? To address the issue of abnormal DRG payment grouping, how do you think an intelligent supervision system should be constructed? What specific supervision functions should it realize?	What technical or data barriers need to be overcome to build such an intelligent supervision system?	Healthcare Insurance Managers
18			What functions should intelligent tools have to assist in coding audits?	Medical Coders
19			What functions should intelligent tools have to assist in coding audits?	Physicians
20	Other Factors	Are there any other influencing factors of abnormal DRG payment grouping that you think are not mentioned in the above dimensions?	(No probing questions)	All
